# Supplementary material for: Assessing an Outdoor Office Work Intervention: Exploring the Relevance of Measuring Frequency, Perceived Stress, Quality of Life and Connectedness to Nature
Source: Healthcare (Basel). 2025 Jul 11;13(14):1677. doi: 10.3390/healthcare13141677 (PMC12294554; doi:10.3390/healthcare13141677)
Supplement: Supplementary file 1 [file healthcare-13-01677-s001.zip]

Archive with 1 entries (1 files):
- healthcare-3647952-supplementary.pdf
